# Supplementary material for: Soil Fertilization with Palm Oil Mill Effluent Has a Short-Term Effect on the Bacterial Diversity of an Amazonian Agricultural Land Area
Source: Microorganisms. 2024 Mar 1;12(3):507. doi: 10.3390/microorganisms12030507 (PMC10972391; doi:10.3390/microorganisms12030507)
Supplement: Supplementary file 1 [file microorganisms-12-00507-s001.zip]

Archive with 1 entries (1 files):
- microorganisms-2776674-supplementary.pdf
